# Supplementary material for: Subjective Oral Health-Related Quality of Life and Objective Oral Health in People with Ectodermal Dysplasia
Source: Int J Environ Res Public Health. 2020 Dec 28;18(1):143. doi: 10.3390/ijerph18010143 (PMC7796382; doi:10.3390/ijerph18010143)
Supplement: Supplementary file 1 [file ijerph-18-00143-s001.zip]

Archive with 3 entries (2 files):
- ijerph-1006532-suppl/
- ijerph-1006532-suppl/S1.pdf
- ijerph-1006532-suppl/S2.pdf
